# Supplementary material for: Construction and analysis of a competing endogenous RNA network to reveal potential prognostic biomarkers for Oral Floor Squamous Cell Carcinoma
Source: PLoS One. 2020 Sep 15;15(9):e0238420. doi: 10.1371/journal.pone.0238420 (PMC7491744; doi:10.1371/journal.pone.0238420)
Supplement: S1 File — (ZIP) [file pone.0238420.s001.zip]

Archive with 7 entries (7 files):
- 1.clinical material.gz
- 2.miRNA material.zip
- 3.mRNA lncRNAmaterial.zip
- 4.search strategy2(mRNA lncRNA).tif
- 5.search strategy4(mature miRNA).tif
- 6.merge_files.pl
- 7.The RNAs (lncRNAs, miRNAs, mRNAs) expression of the studied samples.zip
