# Supplementary material for: Construction and analysis of a competing endogenous RNA network to reveal potential prognostic biomarkers for Oral Floor Squamous Cell Carcinoma
Source: PLoS One. 2020 Sep 15;15(9):e0238420. doi: 10.1371/journal.pone.0238420 (PMC7491744; doi:10.1371/journal.pone.0238420)
Supplement: S1 File — (ZIP) [file pone.0238420.s001.zip › 6.merge_files.pl]

use strict;
use warnings;

my $newDir="files";
unless(-d $newDir)
{
	mkdir $newDir or die $!;
}

my @allFiles=glob("*");
foreach my $subDir(@allFiles)
{
	if(-d $subDir)
	{
		opendir(SUB,".\\$subDir") or die $!;
		while(my $file=readdir(SUB))
		{
			if($file=~/\.gz$/)
			{
				`copy .\\$subDir\\$file .\\$newDir`; 
			}
		}
		close(SUB);
	}
}
