# Supplementary material for: Construction and analysis of a competing endogenous RNA network to reveal potential prognostic biomarkers for Oral Floor Squamous Cell Carcinoma
Source: PLoS One. 2020 Sep 15;15(9):e0238420. doi: 10.1371/journal.pone.0238420 (PMC7491744; doi:10.1371/journal.pone.0238420)
Supplement: S1 Table — (XLSX) [file pone.0238420.s003.xlsx]

## Sheet: Sheet1
Category	Term	Count	Percent	PValue	Genes
BP	Positive regulation of transcription from rna polymerase ii promoter	8	0.0836208	0.0278771	IKZF2, HOXC13, E2F7, EZH1, HOXA10, FOXC1, RARB, PIK3R1
BP	Intracellular signal transduction	6	0.0627156	0.00737546	PRKAR2A, PREX2, TGFBR3, DEPDC1, RACGAP1, IGFBP5
MF	Sequence-specific dna binding	6	0.0627156	0.0212222	CREBRF, HOXC13, BCL2, HOXA10, FOXC1, RARB
MF	Kinase activity	5	0.052263	0.00641576	CCNE1, PRKAR2A, CHEK1, PIK3R1, WEE1
BP	Negative regulation of cell migration	4	0.0418104	0.0030013	RECK, SFRP1, BCL2, IGFBP5
BP	Mitotic cytokinesis	3	0.0313578	0.00348426	KIF23, CEP55, RACGAP1
BP	Activation of protein kinase activity	3	0.0313578	0.00823723	CLSPN, STRADB, INSR
BP	Negative regulation of translation	3	0.0313578	0.0134132	BTG2, CPEB3, IGFBP5
BP	Bmp signaling pathway	3	0.0313578	0.0223399	CHRDL1, TGFBR3, TMEM100
BP	Positive regulation of nuclear-transcribed mrna poly(a) tail shortening	2	0.0209052	0.0329157	BTG2, CPEB3
BP	Anterior/posterior pattern specification	3	0.0313578	0.0245806	BTG2, HOXC13, HOXA10
CC	Centralspindlin complex	2	0.0209052	0.00886355	KIF23, RACGAP1
BP	Mitotic spindle midzone assembly	2	0.0209052	0.0240455	KIF23, RACGAP1
BP	Striatum development	2	0.0209052	0.0329157	RARB, HPRT1
MF	GABA receptor binding	2	0.0209052	0.0422884	GABARAPL1, TRAK1
BP	Endoplasmic reticulum calcium ion homeostasis	2	0.0209052	0.0446197	BCL2, ITPR1
