# Supplementary material for: Construction and analysis of a competing endogenous RNA network to reveal potential prognostic biomarkers for Oral Floor Squamous Cell Carcinoma
Source: PLoS One. 2020 Sep 15;15(9):e0238420. doi: 10.1371/journal.pone.0238420 (PMC7491744; doi:10.1371/journal.pone.0238420)
Supplement: S2 Table — (XLSX) [file pone.0238420.s004.xlsx]

## Sheet: Sheet1
Category	Term	Count	Percent	PValue	Genes
KEGG_PATHWAY	Small cell lung cancer	5	0.052263	0.000161	FHIT, CCNE1, BCL2, RARB, PIK3R1
KEGG_PATHWAY	Insulin signaling pathway	4	0.0418104	0.0104288	PRKAR2A, PHKA1, INSR, PIK3R1
KEGG_PATHWAY	Non-small cell lung cancer	3	0.0313578	0.0147599	FHIT, RARB, PIK3R1
KEGG_PATHWAY	Prostate cancer	3	0.0313578	0.0343966	CCNE1, BCL2, PIK3R1
KEGG_PATHWAY	HIF-1 signaling pathway	3	0.0313578	0.0403205	BCL2, INSR, PIK3R1
KEGG_PATHWAY	Oocyte meiosis	3	0.0313578	0.052382	CCNE1, CPEB3, ITPR1
KEGG_PATHWAY	Cholinergic synapse	3	0.0313578	0.052382	BCL2, PIK3R1, ITPR1
KEGG_PATHWAY	AMPK signaling pathway	3	0.0313578	0.0628497	STRADB, INSR, PIK3R1
KEGG_PATHWAY	Cell cycle	3	0.0313578	0.0637525	CCNE1, CHEK1, WEE1
KEGG_PATHWAY	MicroRNAs in cancer	4	0.0418104	0.0681626	RECK, KIF23, CCNE1, BCL2
KEGG_PATHWAY	FoxO signaling pathway	3	0.0313578	0.0730223	GABARAPL1, INSR, PIK3R1
KEGG_PATHWAY	Hepatitis B	3	0.0313578	0.0836968	CCNE1, BCL2, PIK3R1
