# Supplementary material for: Construction and analysis of a competing endogenous RNA network to reveal potential prognostic biomarkers for Oral Floor Squamous Cell Carcinoma
Source: PLoS One. 2020 Sep 15;15(9):e0238420. doi: 10.1371/journal.pone.0238420 (PMC7491744; doi:10.1371/journal.pone.0238420)
Supplement: S3 Table — (XLSX) [file pone.0238420.s005.xlsx]

## Sheet: TABLES7 C-index
coxph(formula = fmla1, data = TCGA)
n= 41, number of events= 23
coef exp(coef) se(coef) z Pr(>|z|)
risk_levellow -2.973e+00 5.115e-02 5.486e-01 -5.419 5.99e-08 ***
age50-59 1.173e+00 3.231e+00 5.404e-01 2.170 0.03000 *
age60-69 1.294e+00 3.647e+00 6.693e-01 1.933 0.05325 .
age70-79 1.380e-01 1.148e+00 5.373e-01 0.257 0.79727
age>=80 4.699e+00 1.098e+02 7.924e-01 5.930 3.03e-09 ***
sexMale 1.781e+00 5.936e+00 6.111e-01 2.915 0.00356 **
MM1 1.350e+01 7.259e+05 7.934e-01 17.009 < 2e-16 ***
NN1 5.838e+00 3.430e+02 4.863e-01 12.004 < 2e-16 ***
NN2 -1.496e+01 3.199e-07 1.125e+00 -13.294 < 2e-16 ***
NN2a 7.938e-01 2.212e+00 1.159e+00 0.685 0.49333
NN2b 3.431e+00 3.091e+01 7.752e-01 4.426 9.60e-06 ***
NN2c 1.879e+00 6.545e+00 6.617e-01 2.839 0.00452 **
TT2 1.816e+01 7.700e+07 8.016e-01 22.654 < 2e-16 ***
TT3 1.795e+01 6.221e+07 5.180e-01 34.645 < 2e-16 ***
TT4 1.277e+01 3.524e+05 1.061e+00 12.035 < 2e-16 ***
TT4a 1.400e+01 1.208e+06 4.608e-01 30.394 < 2e-16 ***
clinical_stageStage III 1.053e+01 3.751e+04 5.783e-01 18.214 < 2e-16 ***
clinical_stageStage IVA 1.857e+01 1.158e+08 4.898e-01 37.905 < 2e-16 ***
clinical_stageStage IVC 3.960e+01 1.580e+17 1.125e+00 35.202 < 2e-16 ***
---
Signif. codes: 0 ‘***’ 0.001 ‘**’ 0.01 ‘*’ 0.05 ‘.’ 0.1 ‘ ’ 1
exp(coef) exp(-coef) lower .95 upper .95
risk_levellow 5.115e-02 1.955e+01 1.745e-02 1.499e-01
age50-59 3.231e+00 3.095e-01 1.120e+00 9.319e+00
age60-69 3.647e+00 2.742e-01 9.821e-01 1.354e+01
age70-79 1.148e+00 8.711e-01 4.005e-01 3.291e+00
age>=80 1.098e+02 9.104e-03 2.324e+01 5.191e+02
sexMale 5.936e+00 1.685e-01 1.792e+00 1.966e+01
MM1 7.259e+05 1.378e-06 1.533e+05 3.437e+06
NN1 3.430e+02 2.916e-03 1.322e+02 8.896e+02
NN2 3.199e-07 3.126e+06 3.527e-08 2.901e-06
NN2a 2.212e+00 4.521e-01 2.282e-01 2.143e+01
NN2b 3.091e+01 3.235e-02 6.764e+00 1.412e+02
NN2c 6.545e+00 1.528e-01 1.789e+00 2.394e+01
TT2 7.700e+07 1.299e-08 1.600e+07 3.705e+08
TT3 6.221e+07 1.607e-08 2.254e+07 1.717e+08
TT4 3.524e+05 2.838e-06 4.402e+04 2.821e+06
TT4a 1.208e+06 8.277e-07 4.897e+05 2.981e+06
clinical_stageStage III 3.751e+04 2.666e-05 1.208e+04 1.165e+05
clinical_stageStage IVA 1.158e+08 8.637e-09 4.433e+07 3.024e+08
clinical_stageStage IVC 1.580e+17 6.330e-18 1.742e+16 1.433e+18
Concordance= 0.901 (se = 0.03 )
Likelihood ratio test= 55.62 on 19 df, p=2e-05
Wald test = 6510 on 19 df, p=<2e-16
Score (logrank) test = 53.94 on 19 df, p=3e-05
