# Supplementary material for: Construction and analysis of a competing endogenous RNA network to reveal potential prognostic biomarkers for Oral Floor Squamous Cell Carcinoma
Source: PLoS One. 2020 Sep 15;15(9):e0238420. doi: 10.1371/journal.pone.0238420 (PMC7491744; doi:10.1371/journal.pone.0238420)
Supplement: S1 Text — (TXT) [file pone.0238420.s009.txt]

miRNAname	HR	P
hsa-mir-100	1.119346572	0.57223023
hsa-mir-140	0.947522332	0.852922176
hsa-mir-143	1.076075153	0.714252182
hsa-mir-195	1.054665988	0.785134109
hsa-mir-206	1.130869971	0.015155993
hsa-mir-210	0.978010005	0.888771633
hsa-mir-211	1.624046408	0.016352042
hsa-mir-216a	0.741340391	0.139099026
hsa-mir-31	1.316604026	0.004136031
hsa-mir-338	1.182321349	0.393939555
hsa-mir-375	0.815875944	0.094191751
hsa-mir-424	1.250642095	0.32395486
hsa-mir-454	1.127626934	0.653091748
hsa-mir-497	0.939208236	0.752404409
hsa-mir-503	1.077306217	0.75953294
hsa-mir-508	1.151613897	0.206043829
