# Supplementary material for: Construction and analysis of a competing endogenous RNA network to reveal potential prognostic biomarkers for Oral Floor Squamous Cell Carcinoma
Source: PLoS One. 2020 Sep 15;15(9):e0238420. doi: 10.1371/journal.pone.0238420 (PMC7491744; doi:10.1371/journal.pone.0238420)
Supplement: S2 Text — (TXT) [file pone.0238420.s010.txt]

miRNAname	HR	P
AC006059.1	1.29791402561563	0.28074244561236
AC015987.1	1.4150687928593	0.103844151239977
AC092117.1	0.715436343910223	0.110362658290268
AC123595.1	0.951877991107492	0.750762178918364
ADAMTS9-AS1	0.823735995560858	0.195216668416457
ADAMTS9-AS2	0.800329031535887	0.260676884148908
AL109955.1	1.04523919063088	0.815406097001573
AL359541.1	1.48566236123568	0.127677192800447
ALDH1L1-AS2	0.85276193463655	0.392059681935986
AP000438.1	0.815922622748196	0.372164025927888
ATP13A5-AS1	1.29414599697446	0.234528931358403
CLDN10-AS1	1.12312399527339	0.491494642744006
DNMBP-AS1	0.959617912322207	0.796007124437281
EMX2OS	1.04300568474128	0.709763899724187
FAM181A-AS1	0.931269196796315	0.75868137731103
HCG22	0.911689859682376	0.404447893028699
HOTAIR	1.11035312088616	0.379604974882574
IDI2-AS1	1.09907947012816	0.586672911663459
LIFR-AS1	1.03475166079509	0.810302959531956
LINC00160	1.2089921957755	0.173791144792165
LINC00327	0.737146215805956	0.0854433898832604
LINC00460	1.31282770151053	0.014348124860807
LINC00472	0.960135472761009	0.79515568097616
MAGI2-AS3	1.08351585411811	0.606908597788639
PRKAR2A-AS1	0.821795756554751	0.575546188139538
SACS-AS1	0.676908191597857	0.2639523582714
SNHG14	0.893704278148493	0.383720815191771
TDRG1	1.09653632350912	0.559759503304106
TM4SF19-AS1	1.17928486137495	0.266620541869845
WDFY3-AS2	1.23850503872757	0.311162262017719
ZFY-AS1	0.993878888303492	0.961815357004887
